# Supplementary material for: Genomic Insights of Enterococcus faecium UC7251, a Multi-Drug Resistant Strain From Ready-to-Eat Food, Highlight the Risk of Antimicrobial Resistance in the Food Chain
Source: Front Microbiol. 2022 Jun 23;13:894241. doi: 10.3389/fmicb.2022.894241 (PMC9262338; doi:10.3389/fmicb.2022.894241)
Supplement: Supplementary file 1 [file Data_Sheet_1.xlsx]

## Sheet: primers
Table 1S: Primers used in this work.
Scope	Primer name	Primer sequence (5’-3’)	Reference
Species identification	EM1A (ddl gene)	TTGAGGCAGACCAGATTGACG	Cheng et al. 1997
	EM1B (ddl gene)	TATGACAGCGACTCCGATTC
Screening of HA markers	esp14F	AGATTTCATCTTTGATTCTTGG	Leavis et al., 2003
	esp12R	AATTGATTCTTTAGCATCTGG
	hylEfm-F	GAGTAGAGGAATATCTTAGC	Rice et al., 2003
	hylEfm-R	AGGCTCCAATTCTGT
	IS16-F	CATGTTCCACGAACCAGAG	Werner et al., 2011
	IS16-R	TCAAAAAGTGGGCTTGGC
AMR genes	Efmpbp5-1outsideF	GGAATGACAAGCAAGAGAAGGAGG	Galloway-Pena et al., 2011
	Efmpbp5-1F	ATGAAAAGAAGTGACAAGCACGGC
	Efmpbp5-1R	GCAAAGATGAATACCTCATTAGG
	Efmpbp5-2F	CAAAGTAATCGGGTTGTACCCAGC
	Efmpbp5-2R	GTCCCACGAAGATCCTTATCAAAAGCC
	Efmpbp5-3F	GGCTTTTGATAAGGATCTTCGTGGGAC
	Efmpbp5-3R	CCCATTTTCAACGTTTCTTGTGCC
	Efmpbp5-4F	GGCACAAGAAACGTTGAAAATGGG
	Efmpbp5-4R	TTATTGATAATTTTGGTTGAGGTATTG
	Efmpbp5-4outsideR	CGCCACAGTCCTTTTACTGTAC
	Rpbp5_1F	GCAAAGATGAATACCTCATTAGG
	Rpbp5_1R	CAAAGTAATCGGGTTGTACCCAGC
	Rpbp5_2F	CAGAACTTCCAGCTGGAGCTAC
	Rpbp5_2R	GATCATAGCTTGGAGAGCTAGC
	Rpbp5_3F	GCGACAGGTTATGCTCCTGG
	Rpbp5_3R	GAATACATTGCTGCTTGCTGGATAGG
	ermB1	GAAAAGGTACTCAACCAAATA	Sutcliffe et al., 1996
	ermB2	AGTAACGGTACTTAAATTGTTTAC
	tetM1	GAACTCGAACAAGAGGAAAGC	Olsvik et al., 1995
	tetM2	ATGGAAGCCCAGAAAGGAT
	tetL-up	ATAAATTGTTTCGGGTCGGTAAT	Trzcinski et al., 2000
	tetL-rev	AACCAGCCAACTAATGACAATGAT
	aad6_F	TTCGAATTGTGACCCTTGAG	This study
	aad6_R	TGGTTCAGATGATCGATTGC
	aph3-IIIa_F	GCCGATGTGGATTGCGAAAA	Ouoba et al., 2008
	aph3-IIIa_R	GCTTGATCCCCAGTAAGTCA
	aadE_F	ATGGAATTATTCCCACCTGA	Ouoba et al., 2008
	aadE_R	TCAAAACCCCTATTAAAGCC
	SatA_F	TCAAAGTTGGCGTATAA	Jacob et al., 1994
	SatA_R	TAAACCCAGCGAACCAT
	Ant(6)-Ia_F	GCCTTTCCGCCACCTCACCG	Swenson et al., 1995
	Ant(6)-Ia_R	ACTGGCTTAATCAATTTGGG
	Lnu-B_F	ATCGAGCAGTGGTCTTTGCA	This study
	Lnu-B_R	GGTTGTTTGACGTAGCTCCG
	IsaE_F	TTGGCACGTTTCATCGCTTT	This study
	IsaE_R	ACGGACGCGGTAAAACTACT

## Sheet: Genomes
Table 2S: selected strains for taxonomic and phylogenetic analyses.
Strain	Clade	Genbank Accesion	MLST	Clonal Complex according to MLST scheme and central ST	dDDH Average against UC7251	ANI against UC7251
7150	A1	GCA_019356355.1	No match		90.5333	98.9349
15-307-1	A1	GCA_002973755.2	17	CC17	82.7333	98.5743
6E6	A1	GCA_001518735.1	203	CC203	82.4	98.5795
A6521	A1	GCA_012933195.2	80	CC80	84.6333	98.6037
AA622	A1	GCA_019977575.1	No match		86.8333	98.7786
AALTL	A1	GCA_002880635.1	736	CC17	87.2667	98.582
ATCC700221	A1	GCA_001594345.1	17	CC17	86.8	98.894
Aus0004	A1	GCA_000250945.1	17	CC17	86.0333	98.7845
Aus0085	A1	GCA_000444405.1	203	CC203	82.2667	98.6688
AUSMDU00011555	A1	GCA_017301355.1	No match		82.7333	98.5361
BA17124	A1	GCA_012932975.2	80	CC80	85.5	99.0413
BP5067	A1	GCA_012932985.2	80	CC80	85.6	98.9995
CFSAN059070	A1	GCA_003071425.1	203	CC203	82.6333	98.5855
Dallas1	A1	GCA_015999605.1	17	CC17	83.7333	98.507
DB-1	A1	GCA_006337045.1	19	CC64	87.2	98.9208
DO	A1	GCA_000174395.2	18	CC18	87.3333	98.7995
E1	A1	GCA_001886635.1	117	CC117	83.2667	98.6178
E232	A1	GCA_002777275.1	736	CC17	86.4333	98.5814
E39	A1	GCA_001635875.1	736	CC17	86.5	98.599
E745	A1	GCA_001750885.1	16	CC17	84.1667	98.8371
HOU503	A1	GCA_005952885.1	280	CC280	87.9	98.6489
K60-39	A1	GCA_002334625.1	192	CC192	85.6	98.7086
KUHS13	A1	GCA_009938285.1	17	CC17	87	98.7675
LAC7-2	A1	GCA_009036045.1	323	CC17	89.5667	98.867
PR01996-12	A1	GCA_018219325.1	18	CC18	84.5667	98.6591
RBWH1	A1	GCA_003957785.1	203	CC203	85.1667	98.6571
SC4	A1	GCA_002848385.1	78	CC78	84.9	98.7181
SRR24	A1	GCA_009734005.2	78	CC78	85.2333	98.7741
UAMSEF_01	A1	GCA_005886545.1	80	CC80	87.5	98.6988
UAMSEF_08	A1	GCA_005886655.1	80	CC80	87.5	98.6745
UW8175	A1	GCA_001587115.1	904	CC280	91.2333	98.9114
V1836	A1	GCA_008728455.1	787	CC80	85.4333	98.7464
VB3240	A1	GCA_005576735.1	17	CC17	85.7333	98.5457
VB6171	A1	GCA_017897965.1	80	CC80	84.6333	98.6037
VRE	A1	GCA_009697285.1	No match		82.7	98.6873
VRE1	A1	GCA_006007925.1	78	CC78	83.2667	98.6344
VRE3355	A1	GCA_017584065.1	796	CC203	86.4333	98.8427
VRE3389	A1	GCA_015999405.1	17	CC17	85.4333	98.7122
VVEswe-R	A1	GCA_007917035.3	203	CC203	82.7	98.5633
VVEswe-S	A1	GCA_007917315.3	203	CC203	82.8667	98.5844
WGS1811-4-7	A1	GCA_016864255.1	117	CC117	84.5	98.6885
ZY11	A1	GCA_009938075.1	78	CC78	88.0667	98.8023
ZY2	A1	GCA_010120755.1	78	CC78	84.9333	98.8114
116	A2	GCA_018279145.1	32	CC32	88.0333	98.8983
16-346	A2	GCA_002761555.1	121	CC78	87.6	99.0674
18-465	A2	GCA_018516845.1	1676	CC5	89.7667	99.1006
3012STDY6244127	A2	GCA_900683475.1	160	CC32	91.1	99.1625
64/3	A2	GCA_001298485.1	21	CC32	89.4333	98.9887
E843-TC	A2	GCA_019774555.1	515	CC5	90.5667	99.1784
F17E0263	A2	GCA_006280355.1	No match		87.2667	98.6509
F88	A2	GCA_019175425.1	957	CC323/CC17	89.5667	98.8514
fac90	A2	GCA_016743855.1	868	CC29	92.4667	98.9062
FDAARGOS_323	A2	GCA_002983785.1	683	CC32	90	98.8044
N56454	A2	GCA_006351845.1	1091	CC5	87.6	98.7001
NCTC7174	A2	GCA_900637035.1	1034	CC5	91.8667	99.213
NM213	A2	GCA_005166365.1	1054	CC32	89.1	98.9026
NRRLB-2354	A2	GCA_001544255.1	160	CC32	89.6	99.0473
QU 50	A2	GCA_006741355.1	No match		87.9667	98.6164
UC7251	A2	GCA_000411655.2	673	CC117	100	100
VBO96	A2	GCA_019456555.1	133	CC5	92.1	99.084
WEFA23	A2	GCA_002850515.1	66	CC66	91.8667	99.1127
BIOPOP-3 ALE	B	GCA_012045365.1	819	CC1255	69.0667	94.3735
BIOPOP3-WT	B	GCA_012045505.1	819	CC1255	69.0667	94.3378
BM4105-RF	B	GCA_003269465.1	172	CC328	64.6333	94.2483
CBA7134	B	GCA_004015145.1	No match		70.1333	94.8001
DMEA02	B	GCA_008330605.1	178	CC94	69.4667	94.7967
DT1-1	B	GCA_011745645.1	296	CC94	68.4	94.4896
FS86	B	GCA_013201055.1	296	CC94	68.4	94.5441
Gr17	B	GCA_003711605.1	1985	CC94	68.1667	94.5981
HY07	B	GCA_003574925.1	No match		68.4667	94.484
JE1	B	GCA_003667965.1	812	CC117	67.7	94.6556
SRCM103470	B	GCA_004103475.1	No match		69.3	94.8284
T110	B	GCA_000737555.1	812	CC117	66.5	94.7023
TK-P5D	B	GCA_015377765.1	812	CC117	67.7	94.6526
PR05720-3	B	GCA_018219285.1	59	CC5	82.5	98.154

## Sheet: Conjugation
Table 3S: Strains used for mating experiments with tetracycline and erythromycin.
Conjugation			Tetracycline				Erythromycin
			Conjugation frequency		PCR confirmation		Conjugation frequency		PCR confirmation
Donor	Recepient	Strain	[( T/D)*100]	[( T/R)*100]	tetM	tetL	[( T/D)*100]	[( T/R)*100]	ermB
E. faecium UC7251	Enterococcus faecalis	OG1rf	0.00600536	2.8e-06	yes	no	/	/	no
	Listeria innocua	L7	5.68e-06	7.15966e-05	yes	no	/	/	no
	Listeria monocytogenes	DSM 15675	0.000837838	0.003875	yes	no	/	/	no
	Staphylococcus aureus	UC7180	0.0378378	0.137255	yes	no	/	/	no
	Staphylococcus xylosus	UC8727	/	/	/	/	/	/	/
	Staphylococcus carnosus	UC8838	/	/	/	/	/	/	/
	Lactobacillus rhamnosus	UC8647	6.84211e-05	0.00013	yes	no	/	/	/
	Lactobacillus paracasei	UC8477	/	/	/	/	/	/	/
	Lactobacillus casei	UC8477	/	/	/	/	/	/	/
	Lactobacillus fermentum	UC10045	/	/	/	/	/	/	/
	Lactobacillus plantarum	UC8479	/	/	/	/	/	/	/
	Lactobacillus reuteri	UC10043	/	/	/	/	/	/	/
	Bacillus cereus	UC4044	/	/	/	/	/	/	/
	Escherichia coli	BL21	/	/	/	/	/	/	/
	Pseudomonas koreensis	Psk	/	/	/	/	/	/	/
	Pseudomonas aeruginosa	Psa	/	/	/	/	/	/	/
	Pseudomonas chlororaphis	Psc	/	/	/	/	/	/	/
	Pseudomonas putida	Psp	/	/	/	/	/	/	/
	Pseudomonas fluorescens	Psf	/	/	/	/	/	/	/
	Weisella confusa	LMG 18478	/	/	/	/	/	/	/
	Weisella confusa	LMG17696	/	/	/	/	/	/	/
	Weisella confusa	LMG 17695	/	/	/	/	/	/	/
	Weisella confusa	BCC 2344	/	/	/	/	/	/	/
	Weisella confusa	BCC 3263	/	/	/	/	/	/	/
	Weisella confusa	BCC4255	/	/	/	/	/	/	/
	Weisella confusa	024F6	/	/	/	/	/	/	/
	Pediococcus pentosaceus	UC8487	/	/	/	/	/	/	/
	Pediococcus acidilactici	UC8715	/	/	/	/	/	/	/
	Clostridium tyrobutyricum	UC7086	/	/	/	/	/	/	/
	clostridium sporogenes	UC9000	/	/	/	/	/	/	/

## Sheet: ICE -IME
Table 4S: Annotation of ICE and IME in UC7251
	Chromosome				pUC7251_1
	Region 1		Region 2		Region 1
Location (nt)	1097029-1202552		2360857-2421852		45229..136214
Length (bp)	105524		60996		90986
GC content (%)	39.28		38.52		35.40
oriT	-		2419860-2419992		85370..85407
Insertion site	Aspartate racemase (1096652-1097383)		hypothetical protein (2421842-2422156)		-
Direct Repeats	attL: 1097029-1097044 (aacagaaggaagtatg)/attR: 1202537-1202552 (aacagaaggaagtatg)		attL: 2360857-2360872 (tttctttattctttta)/attR: 2421837-2421852 (tttctttattctttta)		-
Type	Putative IME		Putative ICE with T4SS		ICE-like region
Annotations	Proteins	Position	Proteins	Position	Proteins	Position
	T2SSE	1119712-1120962	T2SSE	2384650-2386434	Integrase	4522-45909
	FtsK_SpoIIIE (T4CP)	1121045-1121632	TrbC	2393945-2394601	Pfam-B_706	47135-47335
	Pfam-B_6973 (Relaxase)	1123703-1124461	T2SSE	2396328-2398097	Integrase	48425-48928
	T2SSE	1140006-1141790	Integrase	2404634-2405851	Integrase	59358-60194
	VirB3	1181314-1181997	tet(M)	2408450-2410369	Integrase	61549-62634
			TrbL (Orf15_Tn, T4SS component)	2412673-2414850	Integrase	64313-64867
			AAA_10 (Orf16_Tn, T4SS component)	2414853-2417300	Integrase	65555-66235
			TrbC (Orf19_Tn, T4SS compont)	2418379-2418600	Integrase	73299-73979
			Rep_trans (Relaxase)	2418643-2419848	Integrase	74831-75511
			FtsK_SpoIIIE (T4CP)	2420026-2421411	Mob_Pre (Relaxase)	85476-86624
					Recombinase (Integrase)	107823-109391
					Recombinase (Integrase)	109393-109809
					Integrase	113755-114075
					Integrase	114194-114784
					Integrase	123820-124686
					Recombinase (Integrase)	125063-126289
					Integrase	135534-136214
